# Supplementary material for: Isolation of Extracellular Outer Membrane Vesicles (OMVs) from Escherichia coli Using EVscore47 Beads
Source: Molecules. 2024 Apr 17;29(8):1831. doi: 10.3390/molecules29081831 (PMC11054804; doi:10.3390/molecules29081831)
Supplement: Supplementary file 1 [file molecules-29-01831-s001.zip]

Archive with 1 entries (1 files):
- molecules-2931561-supplementary.pdf
